# Supplementary material for: Primitive and Definitive Neural Precursor Cells Are Present in Human Cerebral Organoids
Source: Int J Mol Sci. 2024 Jun 14;25(12):6549. doi: 10.3390/ijms25126549 (PMC11203442; doi:10.3390/ijms25126549)
Supplement: Supplementary file 1 [file ijms-25-06549-s001.zip]

Archive with 2 entries (2 files):
- Supplemental Figure S1.TIF
- Supplemental Table S1.TIF
